# Supplementary material for: Knowledge Gaps and Systemic Challenges in Antidepressant Prescribing: Insights from Jordanian Psychiatry Practice
Source: Healthcare (Basel). 2025 Nov 18;13(22):2954. doi: 10.3390/healthcare13222954 (PMC12652151; doi:10.3390/healthcare13222954)
Supplement: Supplementary file 1 [file healthcare-13-02954-s001.zip]

Archive with 2 entries (2 files):
- File S1 Quantitative Survey.pdf
- File S2 Interview Guide.pdf
